# Supplementary material for: Pro-Inflammatory Protein PSCA Is Upregulated in Neurological Diseases and Targets β2-Subunit-Containing nAChRs
Source: Biomolecules. 2025 Sep 28;15(10):1381. doi: 10.3390/biom15101381 (PMC12562601; doi:10.3390/biom15101381)
Supplement: Supplementary file 1 [file biomolecules-15-01381-s001.zip]

Archive with 2 entries (2 files):
- biomolecules-3807827-supplementary.pdf
- Table_S4.xlsx
