# Supplementary material for: Pro-Inflammatory Protein PSCA Is Upregulated in Neurological Diseases and Targets β2-Subunit-Containing nAChRs
Source: Biomolecules. 2025 Sep 28;15(10):1381. doi: 10.3390/biom15101381 (PMC12562601; doi:10.3390/biom15101381)
Supplement: Supplementary file 1 [file biomolecules-15-01381-s001.zip › Table_S4.xlsx]

## Sheet: a4(+)|b2(-), t=30-500 ns
Resname lig	Ires lig	Resname rec	Ires rec	type	Subuint	Glyco-residue	LifeTime%
ARG	34	GLU	196	ionic/HB	+	.	0.782174
ARG	34	ASP	170	ionic/HB	-	.	0.750691
ASN	49	BMAN	3	h-bonds	+	N146	0.657732
ASP	68	ASN	99	h-bonds	+	.	0.603701
ASP	70	SER	134	h-bonds	+	.	0.573282
ASN	63	LYS	194	h-bonds	+	.	0.430972
ASP	68	SER	132	h-bonds	+	.	0.404595
ASN	49	BGLCNA	2	h-bonds	+	N146	0.391406
THR	40	LYS	477	h-bonds	-	.	0.368858
ARG	32	GLU	196	ionic/HB	+	.	0.364391
ASP	53	LYS	194	ionic/HB	+	.	0.317379
LEU	16	BMAN	3	h-bonds	-	N460	0.243991
ARG	32	ASP	170	ionic/HB	-	.	0.238885
ASP	52	LYS	194	h-bonds	+	.	0.182089
TYR	57	ASP	157	h-bonds	+	.	0.173367
VAL	18	AMAN	4	h-bonds	-	N460	0.169964
ARG	34	SER	476	h-bonds	-	.	0.154435
ASP	52	LYS	194	ionic/HB	+	.	0.152521
THR	69	SER	134	h-bonds	+	.	0.139545
ASN	12	AMAN	4	h-bonds	-	N460	0.138907
GLN	17	AMAN	4	h-bonds	-	N460	0.135503
ASP	56	LYS	194	ionic/HB	+	.	0.135503
ARG	32	ASP	171	ionic/HB	-	.	0.115295
SER	75	AMAN	5	h-bonds	-	N460	0.113806
LYS	61	GLU	196	ionic/HB	+	.	0.0946607
TYR	57	ALA	159	h-bonds	+	.	0.094448
ASN	20	GLY	597	h-bonds	+	.	0.0940225
LEU	48	BGLCNA	2	h-bonds	+	N146	0.0887045
ASP	68	LYS	150	ionic/HB	+	.	0.0857264
LYS	61	LYS	477	ionic/HB	-	.	0.0780685
THR	40	PRO	474	h-bonds	-	.	0.072325
ASN	49	THR	189	h-bonds	+	.	0.0699851
GLY	37	SER	476	h-bonds	-	.	0.0627526
GLN	27	BGLCNA	1	h-bonds	+	N146	0.0621144
ARG	34	LYS	477	ionic/HB	-	.	0.0606254
CYS	50	ASN	191	h-bonds	+	.	0.0519039
GLU	13	AMAN	4	h-bonds	-	N460	0.0502021

## Sheet: b2(+)|b2(-), t=30-400 ns
Resname lig	Ires lig	Resname rec	Ires rec	type	Subuint	Glyco-residue	LifeTime%
ARG	34	ASP	170	ionic/HB	-	.	0.955688
LYS	61	ASP	171	ionic/HB	-	.	0.838962
LYS	61	ASP	193	ionic/HB	+	.	0.810322
CYS	66	ASN	190	h-bonds	+	.	0.621994
GLU	13	LYS	208	ionic/HB	-	.	0.546879
LYS	62	ASP	193	ionic/HB	+	.	0.42529
ASP	70	AMAN	4	h-bonds	+	N143	0.349365
ASN	63	ASP	170	h-bonds	-	.	0.188598
LEU	38	AMAN	4	h-bonds	-	N460	0.186976
ASP	70	AMAN	5	h-bonds	+	N143	0.17806
LYS	61	ASP	192	ionic/HB	+	.	0.0689003
ASP	70	BGLCNA	2	h-bonds	+	N143	0.0653877
ILE	64	ASP	192	h-bonds	+	.	0.0610646
ASN	63	ASP	192	h-bonds	+	.	0.0591732
VAL	36	AMAN	4	h-bonds	-	N460	0.0564712

## Sheet: b2(+)|b2(-), t=450-500 ns
Resname lig	Ires lig	Resname rec	Ires rec	type	Subuint	Glyco-residue	LifeTime%
GLY	60	ASP	170	h-bonds	-	.	0.768463
LYS	61	ASP	193	ionic/HB	+	.	0.710579
LYS	61	ASP	171	ionic/HB	-	.	0.532934
LYS	61	ASP	170	ionic/HB	-	.	0.427146
TYR	58	VAL	181	h-bonds	-	.	0.421158
GLU	13	AMAN	4	h-bonds	+	N143	0.185629
TYR	57	VAL	166	h-bonds	-	.	0.171657
